# Supplementary material for: Metabonomics Study on Serum Characteristic Metabolites of Psoriasis Vulgaris Patients With Blood-Stasis Syndrome
Source: Front Pharmacol. 2020 Nov 18;11:558731. doi: 10.3389/fphar.2020.558731 (PMC7708332; doi:10.3389/fphar.2020.558731)
Supplement: Supplementary file 1 [file Table_1.xlsx]

## Sheet: Sheet1
No.	m/z	Compound	Chemical Formula	Adducts	HMDB ID	Trend*	Healthy controls(HC)	Blood-stasis(BS)	Blood-heat(BH）	Blood-dryness(BD)	Sigma HC	Sigma BS	Sigma BH	Sigma BD	p-value（HC-BS)	p-value（HC-BH)	p-value(HC-BD)	p-value(BH-BS)	p-value（BH-BD)	p-value(BS-BD)	p-value（HC-PV）
1	524.37	Platelet-activating factor	C26H54NO7P	M+H	HMDB0062195	↑	2.24609e+06	1.19768e+07	5.49076e+06	3.48677e+06	468962	5.23857e+06	2.3632e+06	2.04996e+06	1.9549e-21	2.0498e-13	0.00016	1.1099e-08	0.00023	1.4998e-16	8.3263e-10
2	496.338	LysoPC(16:0/0:0)	C24H50NO7P	M+H	HMDB0010382	↑	6.18221e+06	2.50037e+07	1.40359e+07	9.43643e+06	1.17275e+06	9.35135e+06	5.06267e+06	4.36494e+06	1.9507e-23	2.1357e-15	5.8795e-06	8.34e-08	8.3843e-05	1.3362e-16	1.9732e-11
3	520.337	LysoPC(18:2/0:0)	C26H50NO7P	M+H	HMDB0010386	↑	1.44543e+06	5.52191e+06	2.41189e+06	2.27964e+06	573288	2.35152e+06	847412	1.1975e+06	3.3852e-19	1.0624e-07	6.2814e-05	9.2704e-10	0.60338	1.0884e-12	7.6059e-09
4	522.354	LysoPC(18:1/0:0)	C26H52NO7P	M+H	HMDB0002815	↑	851522	5.2244e+06	2.00287e+06	1.12657e+06	243861	2.49254e+06	825298	601034	5.3021e-20	3.9775e-13	0.00561	1.5677e-09	1.2774e-06	1.0904e-17	7.8258e-08
5	550.385	LysoPC(20:1(11Z))	C28H56NO7P	M+H	HMDB10391	↑	11377.7	99616.8	31071.8	20036.8	2632.33	58984.1	14796.8	12271.9	1.8485e-16	5.4483e-13	1.2884e-05	2.1678e-08	0.00082	8.4798e-14	1.569e-07
6	544.34	LysoPC(20:4(5Z,8Z,11Z,14Z))	C28H50NO7P	M+H	HMDB10395	↑	246759	1.50781e+06	515566	511837	88825.1	679997	205774	311624	2.7157e-21	3.9063e-11	4.0244e-07	2.6891e-11	0.95432	4.2369e-14	2.3239e-09
7	835.528	PI(18:0/16:2)	C43H79O13P	M+H	HMDB09807	↑	121294	168621	132938	380843	59652.9	128180	144450	227038	0.02583	0.63009	7.6119e-11	0.25401	1.2659e-06	1.6661e-07	0.00016
8	613.393	Cholestane-3,7,12,25-tetrol-3-glucuronide	C33H56O10	M+H	HMDB10355	↑	296861	454387	356556	1.10224e+06	139587	342962	392139	659700	0.00503	0.35111	4.7391e-12	0.24551	4.4678e-07	2.7468e-08	3.6001e-05
9	782.57	PC(18:3/18:1(9Z))	C44H80NO8P	M+H	HMDB0008170	↓	1.9582e+07	7.13812e+06	1.21217e+07	9.99708e+06	8.59335e+06	6.33822e+06	7.63818e+06	7.19422e+06	2.2496e-12	0.00025	1.6158e-07	0.00231	0.22776	0.04336	4.0248e-10
10	806.571	PC(22:5/16:1)	C46H80NO8P	M+H	HMDB0008660	↓	8.45514e+06	2.90541e+06	3.98959e+06	3.68422e+06	5.2111e+06	2.7934e+06	3.0288e+06	2.52509e+06	3.0206e-09	6.5709e-05	4.1497e-07	0.1075	0.63918	0.16179	2.1554e-11
11	810.601	PC(20:4/18:0)	C46H84NO8P	M+H	HMDB0008464	↓	6.24653e+06	786462	1.44265e+06	747107	4.2349e+06	1.45686e+06	1.06894e+06	839611	2.1095e-13	5.1641e-08	5.9368e-13	0.03524	0.00253	0.87514	2.7465e-25
13	806.561	Lactosylceramide (d18:1/12:0)	C42H79NO13	M+H	HMDB04866	↓	8.45514e+06	2.90541e+06	3.98959e+06	3.68422e+06	5.2111e+06	2.7934e+06	3.0288e+06	2.52509e+06	3.0206e-09	6.5709e-05	4.1497e-07	0.1075	0.63918	0.16179	2.1554e-11
14	313.155	Phenylalanylphenylalanine	C18H20N2O3	M+H	HMDB13302	↓	176293	79562.8	66077	194469	66932.9	72829.9	70135.6	139883	1.4685e-09	1.9404e-09	0.43477	0.41878	1.5321e-05	1.9609e-06	0.00181
